# Supplementary material for: Genomic characterization of avian pathogenic Escherichia coli and its potential as a marker organism for antimicrobial resistance
Source: Appl Environ Microbiol. 2026 May 4;92(5):e02244-25. doi: 10.1128/aem.02244-25 (PMC13188900; doi:10.1128/aem.02244-25)
Supplement: Tables S1 to S5 — Primer details, APEC prevalence, APEC characteristics, and SNP matrix. [file aem.02244-25-s0002.xlsx]

## Sheet: Table_1_Primers
Supplementary table 1: List of primer sequences used in this study.
Gene	Primer Sequence	Amplicon Size (bp)	Reference
ybbW	TGATTGGCAAAATCTGGCCG	211	(Walker et al., 2017)
	GAAATCGCCCAAATCGCCAT
iroN	AATCCGGCAAAGAGACGAACCGCCT	553	(Johnson et al., 2008)
	GTTCGGGCAACCCCTGCTTTGACTTT
ompT	TCATCCCGGAAGCCTCCCTCACTACTAT	496	(Johnson et al., 2008)
	TAGCGTTTGCTGCACTGGCTTCTGATAC
hlyF	GGCCACAGTCGTTTAGGGTGCTTACC	450	(Johnson et al., 2008)
	GGCGGTTTAGGCATTCCGATACTCAG
iss	CAGCAACCCGAACCACTTGATG	323	(Johnson et al., 2008)
	AGCATTGCCAGAGCGGCAGAA
iutA	GGCTGGACATCATGGGAACTGG	302	(Johnson et al., 2008)
	CGTCGGGAACGGGTAGAATCG

## Sheet: Table_2_Prevalance
Supplementary Table 2: Prevalence of APEC across different sample types and production stages.
Values represent the number of samples in which APEC was detected, expressed as a fraction of the total number of samples tested for each category. FSNPO: fecal samples of non-poultry origin.
Sample Types	Pullet	Breeder	Broiler	Transport	Processing Plant	Total
Litter	0/8	0.2	15/21	NA	NA	17/39
	0	0.2	0.7143			0.4358
Boot Swab	0.375	6/10	14/16	NA	NA	23/34
	0.375	0.6	0.875			67.64
Fan	5/16	5/10	18/30	NA	NA	28/56
	0.3125	0.5	0.6			0.5
Soil	1/7	1/40	3/12	NA	NA	5/29
	0.1428	0.1	0.25			0.1724
FSNPO	0/10	5/28	0/9	NA	NA	5/47
	0	0.1785	0			0.1063
Puddle water	0/14	45716	45673	NA	NA	21245
	0	0.0714	0.0625			0.0517
Truck	NA	NA	NA	3/6	NA	3/6
				0.5		0.5
Post Pick	NA	NA	NA	NA	10/32	10/32
					0.3125	0.3125
Post Chill	NA	NA	NA	NA	7/25	7/25
					0.28	0.28
Total	9/63	21/96	51/104	3/6	17/57	101/326
	0.1428	0.2187	0.4752	0.5	0.2982	0.3098

## Sheet: Table_3_Genotypic
Supplementary table 3: Genotypic characteristic of APEC isolates used in this study. (1= detected, 0= not detected)
Sample_name	Sample_Farm_name	Farm_type	Sample_type	Sero	ST	Phylo	Strain	Aminoglycoside_ANT3IIa	Aminoglycoside_APH3Ib	Aminoglycoside_APH3Ia	Aminoglycoside_APH6Id	Aminoglycoside_acrD	Aminoglycoside_kdpE	Aminocoumarin_mdtA	Aminocoumarin_mdtB	Aminocoumarin_mdtC	Bacitracin_bacA	Betalactam_CMY59	Betalactam_CTXM1	Betalactam_ampC	Betalactam_ampC1	Betalactam_ampH	Betalactam_TEM1	Diaminopyrimidine_dfrA14	Fluroquinolone_emrA	Fluroquinolone_emrB	Fluroquinolone_emrR	Fluoroquinolone_mdtH	Fosfomycin_mdtG	MDR_emrE	Macrolide_mphB	Nitroimidazole_msbA	Polymixin_eptA	Polymixin_pmrF	Peptide_ugd	Peptide_yojI	Sulfonamice_sul2	Tetracycline_tet(A)	Tetracycline_tet(B)	Tetracycline??_emrK	Tetracycline??_emrY	MDR_acrA	MDR_acrB	MDR_acrE	MDR_acrF	MDR_acrS	MDR_baeR	MDR_baeS	MDR_cpxA
C12E94D	Fan_FarmAZ	Pullet	Fan	O24:H4	ST117	G	O24:H4-ST117-G	0	0	0	0	1	1	1	1	1	1	0	0	1	1	1	0	0	1	1	1	1	1	1	0	1	1	1	1	1	0	0	0	1	1	1	1	1	1	1	1	1	1
C13E113A	Fan_FarmAZ	Pullet	Fan	O25:H4	ST131	B2	O25:H4-ST131-B2	0	0	0	0	1	1	1	1	1	1	0	0	1	0	1	0	0	1	1	1	1	1	1	0	1	1	1	1	1	0	0	0	1	1	1	1	1	1	1	1	1	1
C14E102C	Boot_FarmSD	Breeder	Boot	O8:H11	ST48	A	O8:H11-ST48-A	0	0	0	0	1	1	1	1	1	1	0	0	1	1	1	0	0	1	1	1	1	1	0	1	1	1	1	1	1	0	0	0	1	1	1	1	1	1	1	1	1	1
C14E105B	Litter_FarmSD	Breeder	Litter	O24:H4	ST117	G	O24:H4-ST117-G	0	0	0	0	1	1	1	1	1	1	0	0	1	1	1	0	0	1	1	1	1	1	1	0	1	1	1	1	1	0	0	0	1	1	1	1	1	1	1	1	1	1
C14E4A	FSNPO_FarmSD	Breeder	FSNPO	O128:H23	ST11614	B1	O128:H23-ST11614-B1	0	0	0	0	1	1	1	1	1	1	0	1	1	1	1	0	0	1	1	1	1	1	0	1	1	1	1	1	1	1	1	0	1	1	1	1	1	1	1	1	1	1
C14E91A	Boot_FarmSD	Breeder	Boot	O128:H23	ST11614	B1	O128:H23-ST11614-B1	0	0	0	0	1	1	1	1	1	1	0	0	1	1	1	0	0	1	1	1	1	1	0	1	1	1	1	1	1	0	0	0	1	1	1	1	1	1	1	1	1	1
C15E53C	Litter_FarmTCR	Breeder	Litter	O8:H30	ST58	B1	O8:H30-ST58-B1	0	0	0	0	1	1	1	1	1	1	0	0	1	1	1	1	1	1	1	1	1	1	0	1	1	1	1	1	1	0	1	0	1	1	1	1	1	1	1	1	1	1
C16E102B	FSNPO_FarmHW	Breeder	FSNPO	O84:H34	ST155	B1	O84:H34-ST155-B1	0	0	0	0	1	1	1	1	1	1	0	0	1	1	1	0	0	1	1	1	1	1	1	1	1	1	1	1	1	0	0	0	1	1	1	1	1	1	1	1	1	1
C16E10B	Boot_FarmHW	Breeder	Boot	O8:H16	ST8579	B1	O8:H16-ST8579-B1	0	1	0	1	1	1	1	1	1	1	0	0	1	1	1	0	0	1	1	1	1	1	1	1	1	1	1	1	1	0	1	0	1	1	1	1	1	1	1	1	1	1
C16E19A	Boot_FarmHW	Breeder	Boot	H21	ST616	B1	H21-ST616-B1	0	0	0	0	1	1	1	1	1	1	0	0	1	1	1	0	0	1	1	1	1	1	0	1	1	1	1	0	1	0	0	0	1	1	1	1	1	1	1	1	1	1
C17E140A	Litter_FarmB	Broiler	Litter	O36:H42	ST967	F	O36:H42-ST967-F	1	0	1	0	1	1	1	1	1	1	0	0	1	1	1	0	0	1	1	1	1	1	1	1	1	1	1	1	1	1	0	0	1	1	1	1	1	1	1	1	1	1
C17E146B	Boot_FarmB	Broiler	Boot	O8:H17	ST88	C	O8:H17-ST88-C	0	1	1	1	1	1	1	1	1	1	0	0	1	1	1	0	0	1	1	1	1	1	1	1	1	1	1	0	1	1	0	1	1	1	1	1	1	1	1	1	1	1
C17E148B	Litter_FarmB	Broiler	Litter	H4	ST117	G	H4-ST117-G	0	0	0	0	1	1	1	1	1	1	0	0	1	1	1	0	0	1	1	1	1	1	1	0	1	1	1	1	1	0	0	0	1	1	1	1	1	1	1	1	1	1
C17E156A	Litter_FarmMW	Broiler	Litter	O25:H4	Unknown	B2	O25:H4-Unknown-B2	0	0	0	0	1	1	1	1	1	1	0	0	1	0	1	0	0	1	1	1	1	1	1	0	1	1	1	1	1	0	0	0	1	1	1	1	1	1	1	1	1	1
C17E160A	Boot_FarmMW	Broiler	Boot	H4	ST117	G	H4-ST117-G	0	0	0	0	1	1	1	1	1	1	0	0	1	1	1	0	0	1	1	1	1	1	1	0	1	1	1	1	1	0	0	0	1	1	1	1	1	1	1	1	1	1
C17E164B	Litter_FarmMW	Broiler	Litter	O9/O158:H9	ST8524	F	O9/O158:H9-ST8524-F	0	0	0	0	1	1	1	1	1	1	0	0	1	1	1	0	0	1	1	1	1	1	1	1	1	1	1	0	1	0	0	0	1	1	1	1	1	1	1	1	1	1
C20E508C	Litter_FarmJ	Broiler	Litter	O5:H40	ST93	A	O5:H40-ST93-A	0	0	0	0	1	1	1	1	1	1	0	0	1	0	1	0	0	1	1	1	1	1	1	1	1	1	1	1	1	0	0	0	1	1	1	1	1	1	1	1	1	1
C20E515C	Boot_FarmJ	Broiler	Boot	O1:H42	ST648	F	O1:H42-ST648-F	0	1	0	1	1	1	1	1	1	1	0	0	1	1	1	0	0	1	1	1	1	1	1	1	1	1	1	1	1	0	0	1	1	1	1	1	1	1	1	1	1	1
C20E524A	Boot_FarmJ	Broiler	Boot	O7:H4	ST93	A	O7:H4-ST93-A	0	0	0	0	1	1	1	1	1	1	0	0	1	0	1	0	0	1	1	1	1	1	1	1	1	1	1	1	1	0	0	0	1	1	1	1	1	1	1	1	1	1
C20E623D	Soil_FarmJ	Broiler	Soil	O159:H25	ST155	B1	O159:H25-ST155-B1	0	0	0	0	1	1	1	1	1	1	0	0	1	1	1	0	0	1	1	1	1	1	1	1	1	1	1	0	1	0	0	0	1	1	1	1	1	1	1	1	1	1
LEAFHE	Litter_FarmHE	Broiler	Litter	O36:H42	ST967	F	O36:H42-ST967-F	1	0	1	0	1	1	1	1	1	1	0	0	1	1	1	0	0	1	1	1	1	1	1	1	1	1	1	1	1	1	0	0	1	1	1	1	1	1	1	1	1	1
LEAFHH	Litter_FarmHH	Broiler	Litter	O81:H7	ST5826	Unknown	O81:H7-ST5826-Unknown	0	0	0	0	1	1	1	1	1	1	0	0	1	1	1	0	0	1	1	1	1	1	1	1	1	1	1	1	1	0	0	0	1	1	1	1	1	1	1	1	1	1
LEAFPH	Litter_FarmPH	Broiler	Litter	O45:H51	ST155	B1	O45:H51-ST155-B1	0	0	0	0	1	1	1	1	1	1	0	0	1	1	1	0	0	1	1	1	1	1	1	1	1	1	1	1	1	0	0	0	1	1	1	1	1	1	1	1	1	1
LECFPH	Litter_PH	Broiler	Litter	O51:H18	ST38	D	O51:H18-ST38-D	0	0	0	0	1	1	1	1	1	1	0	0	1	1	1	0	0	1	1	1	1	1	0	1	1	1	1	1	1	0	0	0	1	1	1	1	1	1	1	1	1	1
PCE1AFHH	PC_FarmHH	Processing_plant	PC	O81:H7	ST5826	Unknown	O81:H7-ST5826-Unknown	0	0	0	0	1	1	1	1	1	1	0	0	1	1	1	0	0	1	1	1	1	1	1	1	1	1	1	1	1	0	0	0	1	1	1	1	1	1	1	1	1	1
PCE3CFHH	PC_FarmHH	Processing_plant	PC	O8:H25	ST58	B1	O8:H25-ST58-B1	0	0	0	0	1	1	1	1	1	1	0	0	1	1	1	0	0	1	1	1	1	1	0	1	1	1	1	0	1	0	0	0	1	1	1	1	1	1	1	1	1	1
PCE5DFHH	PC_FarmHH	Processing_plant	PC	O45:H8	ST297	B1	O45:H8-ST297-B1	0	0	0	0	1	1	1	1	1	1	0	0	1	1	1	0	0	1	1	1	1	1	1	1	1	1	1	1	1	0	0	0	1	1	1	1	1	1	1	1	1	1
PCE6CFHH	PC_FarmHH	Processing_plant	PC	O45:H8	ST297	B1	O45:H8-ST297-B1	0	0	0	0	1	1	1	1	1	1	0	0	1	1	1	0	0	1	1	1	1	1	1	1	1	1	1	1	1	0	0	0	1	1	1	1	1	1	1	1	1	1
PCE6DFHE	PC_FarmHE	Processing_plant	PC	O18:H49	ST212	B1	O18:H49-ST212-B1	0	0	0	0	1	1	1	1	1	1	0	0	1	1	1	0	0	1	1	1	1	1	1	1	1	1	1	1	1	0	0	0	1	1	1	1	1	1	1	1	1	1
PCE7BFHE	PC_FarmHE	Processing_plant	PC	O1:H45	ST2171	F	O1:H45-ST2171-F	0	0	0	0	1	1	1	1	1	1	0	0	1	1	1	0	0	1	1	1	1	1	1	1	1	1	1	1	1	0	0	0	1	1	1	1	1	1	1	1	1	1
PCE8CFHE	PC_FarmHE	Processing_plant	PC	O25:H4	ST131	B2	O25:H4-ST131-B2	0	0	0	0	1	1	1	1	1	1	0	0	1	0	1	0	0	1	1	1	1	1	1	0	1	1	1	1	1	0	0	0	1	1	1	1	1	1	1	1	1	1
PCE9AFPH	PC_PH	Processing_plant	PC	H10	ST134	B2	H10-ST134-B2	0	0	0	0	1	1	1	1	1	1	0	0	1	0	1	0	0	1	1	1	1	1	1	0	1	1	1	0	1	0	0	0	1	1	1	1	1	1	1	1	1	1
PPE10AFHE	PP_FarmHE	Processing_plant	PP	O18:H49	ST212	B1	O18:H49-ST212-B1	0	0	0	0	1	1	1	1	1	1	0	0	1	1	1	0	0	1	1	1	1	1	1	1	1	1	1	1	1	0	0	0	1	1	1	1	1	1	1	1	1	1
PPE2AFHE	PP_FarmHE	Processing_plant	PP	O8:H25	ST58	B1	O8:H25-ST58-B1	0	0	0	0	1	1	1	1	1	1	1	0	1	1	1	0	0	1	1	1	1	1	0	1	1	1	1	0	1	0	0	1	1	1	1	1	1	1	1	1	1	1
PPE4AFPH	PP_FarmPH	Processing_plant	PP	O8/O32:H8	ST8146	B1	O8/O32:H8-ST8146-B1	0	0	0	0	1	1	1	1	1	1	0	0	1	1	1	0	0	1	1	1	1	1	0	1	1	1	1	1	1	0	1	0	1	1	1	1	1	1	1	1	1	1
PPE5AFPH	PP_FarmPH	Processing_plant	PP	O8:H25	ST58	B1	O8:H25-ST58-B1	0	0	0	0	1	1	1	1	1	1	0	0	1	1	1	0	0	1	1	1	1	1	0	1	1	1	1	0	1	0	0	0	1	1	1	1	1	1	1	1	1	1
PPE7CFHE	PP_FarmHE	Processing_plant	PP	H25	ST57	E	H25-ST57-E	0	0	0	0	1	1	1	1	1	1	0	0	1	1	1	0	0	1	1	1	1	1	1	1	1	1	1	1	1	1	0	0	1	1	1	1	1	1	1	1	1	1
PPE8BFPH	PP_FarmPH	Processing_plant	PP	O8/O32:H8	ST8146	B1	O8/O32:H8-ST8146-B1	0	0	0	0	1	1	1	1	1	1	0	0	1	1	1	0	0	1	1	1	1	1	0	1	1	1	1	1	1	0	1	0	1	1	1	1	1	1	1	1	1	1
PPE8CFHH	PP_FarmHH	Processing_plant	PP	O81:H7	ST5826	Unknown	O81:H7-ST5826-Unknown	0	0	0	0	1	1	1	1	1	1	0	0	1	1	1	0	0	1	1	1	1	1	1	1	1	1	1	1	1	0	0	0	1	1	1	1	1	1	1	1	1	1
TE1BFHE	Truck_FarmHE	Truck	Truck	O15:H6	ST69	D	O15:H6-ST69-D	0	0	0	0	1	1	1	1	1	1	0	0	1	1	1	1	0	1	1	1	1	1	1	1	1	1	1	1	1	0	0	0	1	1	1	1	1	1	1	1	1	1
TE1DFHH	Truck_FarmHH	Truck	Truck	O9:H9	ST155	B1	O9:H9-ST155-B1	0	0	0	0	1	1	1	1	1	1	0	0	1	1	1	0	0	1	1	1	1	1	1	1	1	1	1	0	1	0	1	0	1	1	1	1	1	1	1	1	1	1
TE2DFPH	Truck_PH	Truck	Truck	O153:H48	ST10	A	O153:H48-ST10-A	0	0	0	0	1	1	1	1	1	1	0	0	1	1	1	0	0	1	1	1	1	1	1	1	1	1	1	1	1	0	0	0	1	1	1	1	0	0	0	1	1	1
[truncated: 15 more columns]

## Sheet: Table_4_Phenotypic
Supplementary table 4: Phenotypic resistance profile of APEC isolates used in this study. (S= Sensitive, I=Intermediate, R= Resistant)
Sample_number	Farm_type	Sample_type	Ampicillin	Amoxicillin_Clavulanic Acid	Cefpodoxime	Ceftazidime	Imipenem	Amikacin	Gentamicin	Ciprofloxacin	Doxycycline	Nitrofurantoin	Chloramphenicol	Trimethoprim_Sulfamethoxazole
C12E94D	Pullet	Fan	S	S	S	S	S	S	S	S	S	S	S	S
C13E113A	Pullet	Fan	S	S	S	S	S	S	S	S	S	S	S	S
C14E102C	Breeder	Boot	R	S	R	S	S	S	S	S	R	S	S	S
C14E105B	Breeder	Litter	S	S	S	S	S	S	S	S	S	S	S	S
C14E4A	Breeder	Wildfeces	S	S	S	S	S	S	S	S	S	S	S	S
C14E91A	Breeder	Boot	S	S	S	S	S	S	S	S	S	S	S	S
C15E53C	Breeder	Litter	R	S	S	S	S	S	S	S	R	S	S	R
C16E102B	Breeder	Wildfeces	S	S	S	S	S	S	S	S	S	S	S	S
C16E10B	Breeder	Boot	S	S	S	S	S	S	S	S	R	S	S	S
C16E19A	Breeder	Boot	S	S	S	S	S	S	S	S	S	S	S	S
C17E140A	Broiler	Litter	S	S	S	S	S	S	S	S	S	S	S	S
C17E146B	Broiler	Boot	S	S	S	S	S	S	S	S	R	S	S	S
C17E148B	Broiler	Litter	S	S	S	S	S	S	S	S	S	S	S	S
C17E156A	Broiler	Litter	S	S	S	S	S	S	S	S	S	S	I	S
C17E160A	Broiler	Boot	S	S	S	S	S	S	S	S	S	S	S	S
C17E164A	Broiler	Litter	S	S	S	S	S	S	S	S	S	S	S	S
C20E508C	Broiler	Litter	S	S	S	S	S	S	S	S	S	S	S	S
C20E515C	Broiler	Boot	S	S	S	S	S	S	S	S	R	S	S	S
C20E524A	Broiler	Boot	S	S	S	S	S	S	S	S	S	S	S	S
C20E623D	Broiler	Soil	S	S	S	S	S	S	S	S	S	S	S	S
LEAFHE	Broiler	Litter	S	S	S	S	S	S	S	S	S	S	S	S
LEAFHH	Broiler	Litter	S	S	S	S	S	S	S	S	S	S	S	S
LEAFPH	Broiler	Litter	S	S	S	S	S	S	S	S	S	S	S	S
LECFPH	Broiler	Litter	S	S	S	S	S	S	S	S	S	S	S	S
TE1BFHE	Truck	Truck	R	S	S	S	S	S	S	S	S	S	S	S
TE1DFHH	Truck	Truck	S	S	S	S	S	S	S	I	R	S	S	S
TE2DFPH	Truck	Truck	S	S	S	S	S	S	S	S	S	R	S	S
PCE1AFHH	Processing_plant	PC	S	S	S	S	S	S	S	S	S	S	S	S
PCE3CFHH	Processing_plant	PC	S	S	S	S	S	S	S	S	S	S	S	S
PCE5DFHH	Processing_plant	PC	S	S	S	S	S	S	S	S	S	S	S	S
PCE6CFHH	Processing_plant	PC	S	S	S	S	S	S	S	S	S	S	S	S
PCE6DFHE	Processing_plant	PC	S	S	S	S	S	S	S	S	S	S	I	S
PCE7BFHE	Processing_plant	PC	S	S	S	S	S	S	S	S	S	S	S	S
PCE8CFHE	Processing_plant	PC	S	S	S	S	S	S	S	S	S	S	S	S
PCE9AFPH	Processing_plant	PC	S	S	S	S	S	S	S	S	S	S	I	S
PPE10AFHE	Processing_plant	PP	S	S	S	S	S	S	S	S	S	S	I	S
PPE2AFHE	Processing_plant	PP	R	R	R	R	S	S	S	S	R	S	S	S
PPE4AFPH	Processing_plant	PP	S	S	S	S	S	S	S	S	R	S	S	S
PPE5APH	Processing_plant	PP	S	S	S	S	S	S	S	S	S	S	S	S
PPE7CFHE	Processing_plant	PP	S	S	S	S	S	S	S	S	S	R	S	S
PPE8BFPH	Processing_plant	PP	S	S	S	S	S	S	S	S	R	S	S	S
PPE8CFHH	Processing_plant	PP	S	S	S	S	S	S	S	S	S	S	S	S
PP= Post Pick, PC= Post Chill

## Sheet: Table_5_SNP_matrix
Supplementary table 5: SNP matrix.
Sample	Fan_FarmAZ_C12E94D	Fan_FarmAZ_C13E113A	Boot_FarmSD_C14E102C	Litter_FarmSD_C14E105B	FSNPO_FarmSD_C14E4A	Boot_FarmSD_C14E91A	Litter_FarmTCR_C15E53C	FSNPO_FarmHW_C16E102B	Boot_FarmHW_C16E10B	Boot_FarmHW_C16E19A	Litter_FarmB_C17E140A	Boot_FarmB_C17E146B	Litter_FarmB_C17E148B	Litter_FarmMW_C17E156A	Boot_FarmMW_C17E160A	Litter_FarmMW_C17E164B	Litter_FarmJ_C20E508C	Boot_FarmJ_C20E515C	Boot_FarmJ_C20E524A	Soil_FarmJ_C20E623D	Litter_FarmHE_LEAFHE	Litter_FarmHH_LEAFHH	Litter_FarmPH_LEAFPH	Litter_PH_LECFPH	PC_FarmHH_PCE1AFHH	PC_FarmHH_PCE3CFHH	PC_FarmHH_PCE5DFHH	PC_FarmHH_PCE6CFHH	PC_FarmHE_PCE6DFHE	PC_FarmHE_PCE7BFHE	PC_FarmHE_PCE8CFHE	PC_PH_PCE9AFPH	PP_FarmHE_PPE10AFHE	PP_FarmHE_PPE2AFHE	PP_FarmPH_PPE4AFPH	PP_FarmPH_PPE5AFPH	PP_FarmHE_PPE7CFHE	PP_FarmHH_PPE8CFHH	PP_FarmPH_PPE8BFPH	Truck_FarmHE_TE1BFHE	Truck_FarmHH_TE1DFHH	Truck_PH_TE2DFPH
Fan_FarmAZ_C12E94D	0	32968	37052	1473	36889	36888	36768	36938	36789	36954	31898	36974	1725	32897	1475	32049	36970	31276	36870	36925	31929	36867	37124	31534	36869	36857	36800	36781	36648	31955	32967	31670	36803	36925	36919	36959	36227	36914	36865	31697	36877	36747
Fan_FarmAZ_C13E113A	32968	0	46801	33407	46453	46448	46037	46153	46233	46163	39601	46192	32813	1334	32760	39782	46757	39715	46736	46037	39618	46350	46251	44647	46348	45963	45944	45936	46292	39803	39	21968	46392	46030	46354	46015	46556	46353	46348	44525	45904	46528
Boot_FarmSD_C14E102C	37052	46801	0	37116	24962	24945	25096	25021	24659	24887	43238	23584	37194	47250	37155	43256	16236	42880	15683	25211	43257	24787	25191	41617	24783	24807	24705	24700	24813	43257	46805	46748	24756	24821	24755	24839	31035	24756	24791	41152	24679	8520
Litter_FarmSD_C14E105B	1473	33407	37116	0	37003	37000	36821	36968	36864	37010	32175	37051	2514	33398	2209	32371	36929	31592	36885	36815	32206	36932	37185	31666	36934	36920	36778	36759	36697	32249	33406	32130	36848	36988	36945	37017	35846	36940	36930	31932	36846	36857
FSNPO_FarmSD_C14E4A	36889	46453	24962	37003	0	17	14749	14144	14013	14002	42722	18789	36819	47111	36935	43043	24756	42430	24980	14393	42741	18767	14545	41714	18761	14994	14551	14574	14320	43070	46453	46520	14232	15032	14712	15164	31929	14715	18769	40966	14374	24847
Boot_FarmSD_C14E91A	36888	46448	24945	37000	17	0	14736	14131	14000	13989	42709	18774	36808	47098	36924	43032	24745	42418	24971	14388	42728	18754	14532	41709	18750	14989	14548	14561	14307	43065	46448	46507	14219	15019	14697	15151	31914	14700	18756	40953	14369	24832
Litter_FarmTCR_C15E53C	36768	46037	25096	36821	14749	14736	0	3113	12771	3726	42618	17838	36732	46973	36778	42915	25101	42485	24727	4197	42639	19283	3704	41445	19281	3308	12363	12372	13379	42915	46037	46362	13274	3312	13201	3210	32115	13204	19287	40959	3535	25084
FSNPO_FarmHW_C16E102B	36938	46153	25021	36968	14144	14131	3113	0	12051	1966	42765	17455	36647	47095	36941	43107	24657	42555	24854	2497	42786	18685	1788	41620	18683	3474	11915	11924	12912	43084	46155	46527	12809	3496	12626	3766	32163	12629	18689	40943	1576	25081
Boot_FarmHW_C16E10B	36789	46233	24659	36864	14013	14000	12771	12051	0	11806	42591	17729	36709	46911	36810	42978	24420	42338	24585	12272	42620	18445	12465	41514	18443	13107	12362	12371	12130	43025	46235	46354	12032	13147	12141	13275	31818	12146	18449	40732	12428	24556
Boot_FarmHW_C16E19A	36954	46163	24887	37010	14002	13989	3726	1966	11806	0	42701	17622	36813	47110	36962	43055	24571	42502	24813	2279	42720	18654	2692	41612	18652	4163	11836	11847	12685	43060	46165	46498	12580	4171	12726	4389	32062	12729	18658	40933	2638	25032
Litter_FarmB_C17E140A	31898	39601	43238	32175	42722	42709	42618	42765	42591	42701	0	42693	31757	39699	31798	23246	42758	23105	42787	42720	43	42833	42916	36371	42831	42480	42648	42640	42587	22736	39601	38451	42674	42516	42802	42582	42655	42799	42827	36568	42674	42945
Boot_FarmB_C17E146B	36974	46192	23584	37051	18789	18774	17838	17455	17729	17622	42693	0	37017	46798	36943	43148	23611	42428	23797	17541	42722	21336	17494	41517	21334	17244	17796	17787	18373	42982	46192	46259	18294	17235	17806	17388	31857	17807	21340	40683	17013	23966
Litter_FarmB_C17E148B	1725	32813	37194	2514	36819	36808	36732	36647	36709	36813	31757	37017	0	32704	1077	31971	37062	31140	36827	36858	31788	36795	37078	31398	36797	36838	36634	36615	36524	31824	32814	31476	36687	36917	36790	36984	36588	36785	36793	31595	36903	36723
Litter_FarmMW_C17E156A	32897	1334	47250	33398	47111	47098	46973	47095	46911	47110	39699	46798	32704	0	32643	39795	47022	39764	47102	47084	39726	46992	47171	44594	46990	46889	46852	46844	46869	39836	1320	21339	46973	46944	47003	46967	46902	47002	46990	44622	46931	47002
Boot_FarmMW_C17E160A	1475	32760	37155	2209	36935	36924	36778	36941	36810	36962	31798	36943	1077	32643	0	31985	37032	31159	36968	36917	31829	36919	37102	31417	36921	36830	36769	36750	36692	31859	32759	31412	36853	36925	36949	36986	36660	36944	36917	31515	36894	36881
Litter_FarmMW_C17E164B	32049	39782	43256	32371	43043	43032	42915	43107	42978	43055	23246	43148	31971	39795	31985	0	43285	23552	43160	43167	23259	43037	43262	36335	43033	42998	43078	43072	42856	22370	39780	38903	42934	43029	43053	43025	43071	43052	43031	36767	43125	43135
Litter_FarmJ_C20E508C	36970	46757	16236	36929	24756	24745	25101	24657	24420	24571	42758	23611	37062	47022	37032	43285	0	42531	3555	24618	42781	24785	24714	41652	24781	24526	24431	24420	24688	43018	46761	46508	24650	24540	24441	24624	31039	24442	24791	40940	24488	16492
Boot_FarmJ_C20E515C	31276	39715	42880	31592	42430	42418	42485	42555	42338	42502	23105	42428	31140	39764	31159	23552	42531	0	42562	42530	23142	42364	42683	35873	42362	42344	42388	42380	42330	22871	39715	38712	42396	42385	42500	42336	42252	42499	42360	35655	42436	42653
Boot_FarmJ_C20E524A	36870	46736	15683	36885	24980	24971	24727	24854	24585	24813	42787	23797	36827	47102	36968	43160	3555	42562	0	24937	42810	24908	25195	41520	24904	24842	24751	24744	24808	42985	46738	46558	24772	24866	24569	24846	31150	24570	24914	41021	24874	15909
Soil_FarmJ_C20E623D	36925	46037	25211	36815	14393	14388	4197	2497	12272	2279	42720	17541	36858	47084	36917	43167	24618	42530	24937	0	42741	18918	2728	41542	18916	4088	11863	11874	12878	43002	46039	46513	12769	4128	13058	4384	32124	13061	18922	40901	2687	25056
Litter_FarmHE_LEAFHE	31929	39618	43257	32206	42741	42728	42639	42786	42620	42720	43	42722	31788	39726	31829	23259	42781	23142	42810	42741	0	42856	42937	36382	42854	42519	42663	42655	42616	22757	39618	38474	42703	42555	42821	42603	42680	42818	42850	36599	42695	42962
Litter_FarmHH_LEAFHH	36867	46350	24787	36932	18767	18754	19283	18685	18445	18654	42833	21336	36795	46992	36919	43037	24785	42364	24908	18918	42856	0	19056	41353	12	19439	18790	18795	18829	42998	46352	46401	18745	19433	18459	19537	31295	18460	10	40580	18996	24878
Litter_FarmPH_LEAFPH	37124	46251	25191	37185	14545	14532	3704	1788	12465	2692	42916	17494	37078	47171	37102	43262	24714	42683	25195	2728	42937	19056	0	41785	19054	3569	11411	11420	13183	43195	46251	46616	13078	3578	13058	3854	32446	13061	19060	41051	2104	25350
Litter_PH_LECFPH	31534	44647	41617	31666	41714	41709	41445	41620	41514	41612	36371	41517	31398	44594	31417	36335	41652	35873	41520	41542	36382	41353	41785	0	41353	41433	41410	41401	41610	36076	44648	43644	41664	41465	41539	41437	41371	41538	41353	28318	41357	41367
PC_FarmHH_PCE1AFHH	36869	46348	24783	36934	18761	18750	19281	18683	18443	18652	42831	21334	36797	46990	36921	43033	24781	42362	24904	18916	42854	12	19054	41353	0	19437	18784	18791	18825	42996	46350	46403	18741	19431	18455	19535	31291	18456	14	40580	18994	24870
PC_FarmHH_PCE3CFHH	36857	45963	24807	36920	14994	14989	3308	3474	13107	4163	42480	17244	36838	46889	36830	42998	24526	42344	24842	4088	42519	19439	3569	41433	19437	0	12344	12353	13609	42788	45965	46266	13514	154	13524	713	32116	13527	19443	40734	3118	24896
PC_FarmHH_PCE5DFHH	36800	45944	24705	36778	14551	14548	12363	11915	12362	11836	42648	17796	36634	46852	36769	43078	24431	42388	24751	11863	42663	18790	11411	41410	18784	12344	0	25	12951	42896	45946	46393	12852	12348	12513	12519	32026	12516	18790	40743	12041	24717
PC_FarmHH_PCE6CFHH	36781	45936	24700	36759	14574	14561	12372	11924	12371	11847	42640	17787	36615	46844	36750	43072	24420	42380	24744	11874	42655	18795	11420	41401	18791	12353	25	0	12960	42888	45938	46385	12861	12357	12520	12528	32017	12523	18795	40733	12050	24712
PC_FarmHE_PCE6DFHE	36648	46292	24813	36697	14320	14307	13379	12912	12130	12685	42587	18373	36524	46869	36692	42856	24688	42330	24808	12878	42616	18829	13183	41610	18825	13609	12951	12960	0	42912	46292	46399	169	13617	13370	13719	31950	13375	18831	40765	13310	24700
PC_FarmHE_PCE7BFHE	31955	39803	43257	32249	43070	43065	42915	43084	43025	43060	22736	42982	31824	39836	31859	22370	43018	22871	42985	43002	22757	42998	43195	36076	42996	42788	42896	42888	42912	0	39805	38900	42986	42829	43102	42850	42843	43099	42992	36572	42859	43089
PC_FarmHE_PCE8CFHE	32967	39	46805	33406	46453	46448	46037	46155	46235	46165	39601	46192	32814	1320	32759	39780	46761	39715	46738	46039	39618	46352	46251	44648	46350	45965	45946	45938	46292	39805	0	21959	46392	46032	46354	46017	46558	46353	46350	44525	45904	46530
PC_PH_PCE9AFPH	31670	21968	46748	32130	46520	46507	46362	46527	46354	46498	38451	46259	31476	21339	31412	38903	46508	38712	46558	46513	38474	46401	46616	43644	46403	46266	46393	46385	46399	38900	21959	0	46490	46318	46416	46341	46341	46417	46401	43626	46319	46428
PP_FarmHE_PPE10AFHE	36803	46392	24756	36848	14232	14219	13274	12809	12032	12580	42674	18294	36687	46973	36853	42934	24650	42396	24772	12769	42703	18745	13078	41664	18741	13514	12852	12861	169	42986	46392	46490	0	13524	13265	13626	31922	13270	18747	40820	13199	24647
PP_FarmHE_PPE2AFHE	36925	46030	24821	36988	15032	15019	3312	3496	13147	4171	42516	17235	36917	46944	36925	43029	24540	42385	24866	4128	42555	19433	3578	41465	19431	154	12348	12357	13617	42829	46032	46318	13524	0	13528	597	32148	13531	19437	40766	3167	24902
PP_FarmPH_PPE4AFPH	36919	46354	24755	36945	14712	14697	13201	12626	12141	12726	42802	17806	36790	47003	36949	43053	24441	42500	24569	13058	42821	18459	13058	41539	18455	13524	12513	12520	13370	43102	46354	46416	13265	13528	0	13612	32152	5	18461	40977	13060	24834
PP_FarmPH_PPE5AFPH	36959	46015	24839	37017	15164	15151	3210	3766	13275	4389	42582	17388	36984	46967	36986	43025	24624	42336	24846	4384	42603	19537	3854	41437	19535	713	12519	12528	13719	42850	46017	46341	13626	597	13612	0	32018	13615	19541	40728	3479	24848
PP_FarmHE_PPE7CFHE	36227	46556	31035	35846	31929	31914	32115	32163	31818	32062	42655	31857	36588	46902	36660	43071	31039	42252	31150	32124	42680	31295	32446	41371	31291	32116	32026	32017	31950	42843	46558	46341	31922	32148	32152	32018	0	32151	31299	41005	32096	30506
PP_FarmHH_PPE8CFHH	36914	46353	24756	36940	14715	14700	13204	12629	12146	12729	42799	17807	36785	47002	36944	43052	24442	42499	24570	13061	42818	18460	13061	41538	18456	13527	12516	12523	13375	43099	46353	46417	13270	13531	5	13615	32151	0	18462	40976	13063	24835
PP_FarmPH_PPE8BFPH	36865	46348	24791	36930	18769	18756	19287	18689	18449	18658	42827	21340	36793	46990	36917	43031	24791	42360	24914	18922	42850	10	19060	41353	14	19443	18790	18795	18831	42992	46350	46401	18747	19437	18461	19541	31299	18462	0	40578	19002	24878
Truck_FarmHE_TE1BFHE	31697	44525	41152	31932	40966	40953	40959	40943	40732	40933	36568	40683	31595	44622	31515	36767	40940	35655	41021	40901	36599	40580	41051	28318	40580	40734	40743	40733	40765	36572	44525	43626	40820	40766	40977	40728	41005	40976	40578	0	40749	40675
Truck_FarmHH_TE1DFHH	36877	45904	24679	36846	14374	14369	3535	1576	12428	2638	42674	17013	36903	46931	36894	43125	24488	42436	24874	2687	42695	18996	2104	41357	18994	3118	12041	12050	13310	42859	45904	46319	13199	3167	13060	3479	32096	13063	19002	40749	0	25034
Truck_PH_TE2DFPH	36747	46528	8520	36857	24847	24832	25084	25081	24556	25032	42945	23966	36723	47002	36881	43135	16492	42653	15909	25056	42962	24878	25350	41367	24870	24896	24717	24712	24700	43089	46530	46428	24647	24902	24834	24848	30506	24835	24878	40675	25034	0
